# Supplementary material for: Catalytic mechanism underlying the regiospecificity of coumarin-substrate transmembrane prenyltransferases in Apiaceae
Source: Plant Cell Physiol. 2024 Nov 22;66(1):1–14. doi: 10.1093/pcp/pcae134 (PMC11775389; doi:10.1093/pcp/pcae134)
Supplement: pcae134_Supp [file pcae134_supp.zip]

Archive with 1 entries (1 files):
- suppl_data/pcp-2024-e-00219-File009.pdf
